# Supplementary material for: Validation of Paw Skin Hyperspectral Imaging for Assessing Neuropathic Pain Severity in a Chronic Constriction Injury Model
Source: Int J Mol Sci. 2026 Jun 6;27(12):5164. doi: 10.3390/ijms27125164 (PMC13300190; doi:10.3390/ijms27125164)
Supplement: Supplementary file 1 [file ijms-27-05164-s001.zip]

Archive with 1 entries (1 files):
- ijms-4251887-supplementary.pdf
